# Supplementary material for: Aptamer-Based Sandwich Assay Formats for Detection and Discrimination of Human High- and Low-Molecular-Weight uPA for Cancer Prognosis and Diagnosis
Source: Cancers (Basel). 2022 Oct 25;14(21):5222. doi: 10.3390/cancers14215222 (PMC9658990; doi:10.3390/cancers14215222)
Supplement: Supplementary file 1 [file cancers-14-05222-s001.zip]

Archive with 1 entries (1 files):
- cancers-1956676-supplementary.pdf
